# Supplementary material for: A systematic review of health economic evaluation quality assessment instruments for medical devices
Source: Int J Technol Assess Health Care. 2025 Jul 10;41(1):e40. doi: 10.1017/S0266462325000212 (PMC12257040; doi:10.1017/S0266462325000212)
Supplement: Akpinar et al. supplementary material [file S0266462325000212sup001.zip]

Archive with 3 entries (3 files):
- Supplementary material 1_Search strategy.docx
- Supplementary material  2_PRISMA_2020_checklist.docx
- Supplementary material  3_PRISMA_2020_abstract_checklist.pdf
